# Supplementary material for: Prognostic Role of Sonographic Decongestion in Patients with Acute Heart Failure with Reduced and Preserved Ejection Fraction: A Multicentre Study
Source: J Clin Med. 2023 Jan 18;12(3):773. doi: 10.3390/jcm12030773 (PMC9917462; doi:10.3390/jcm12030773)
Supplement: Supplementary file 1 [file jcm-12-00773-s001.zip]

Archive with 1 entries (1 files):
- jcm-2156220-supplementary.pdf
